# Supplementary material for: Broadly conserved FlgV controls flagellar assembly and Borrelia burgdorferi dissemination in mice
Source: Nat Commun. 2024 Nov 29;15:10417. doi: 10.1038/s41467-024-54806-w (PMC11607428; doi:10.1038/s41467-024-54806-w)
Supplement: Supplementary file 10 — Source Data [file 41467_2024_54806_MOESM10_ESM.xlsx]

## Sheet: Fig. 3C
Source Data. Fig. 3C. Growth curve of B. burgdorferi expressing different levels of FlgV.
time (h)	cell density (cells/ml)
	WT/pind			ΔflgV/pind			ΔflgV/pind+flgV
0	100000	100000	100000	100000	100000	100000	100000	100000	100000
24	1750000	3000000	1250000	350000	600000	350000	2250000	1200000	2250000
48	24500000	25000000	22500000	15500000	9500000	12000000	22500000	35000000	40000000
72	130000000	160000000	110000000	80000000	80000000	55000000	125000000	130000000	120000000
96	323000000	225000000	300000000	165000000	158000000	203000000	323000000	330000000	248000000
125	323000000	300000000	263000000	203000000	210000000	173000000	248000000	398000000	278000000
	WT/p			WT/pcon ++flgV
0	100000	100000	100000	100000	100000	100000
27.5	1400000	1800000	2550000	450000	300000	450000
52	30000000	25000000	17500000	4500000	6500000	5500000
76	140000000	195000000	165000000	29000000	15000000	22000000
100	330000000	353000000	248000000	82500000	97500000	128000000
125	420000000	330000000	330000000	70500000	135000000	113000000

## Sheet: Fig. 3I
Source Data. Fig. 3I. Quantification of spirochete length, for the strains in Fig. 3 panels D–H.
cell length (μm)
WT/pind	ΔflgV/pind	ΔflgV/pind+flgV	WT/p	WT/pcon ++flgV
21.0264	36.4014	26.2132	21.2072	31.9107
20.0672	30.149	28.5559	18.0091	24.5072
16.4355	23.7938	16.5867	20.2792	27.742
15.9991	21.9866	24.238	27.3749	53.3783
20.2011	22.0247	21.5943	27.1677	35.5581
20.654	29.8915	18.2838	20.253	29.0831
19.6191	32.7233	23.0112	19.9047	23.9504
17.6887	17.5033	19.5313	23.193	28.5657
36.2353	38.2038	26.2802	16.429	18.8921
17.7166	43.9962	5.15157	19.3598	25.4123
14.5915	36.0871	16.9699	24.6764	37.6861
33.5141	18.4591	25.554	8.97989	20.5554
25.2035	21.9404	25.4201	18.5344	20.4142
27.7659	25.5911	18.98	19.2794	29.5335
26.7877	17.0116	14.812	31.787	19.3626
14.6466	30.9233	15.2748	19.1525	28.2337
20.0452	19.0233	15.6434	28.4999	37.9766
22.6781	27.4088	15.582	23.0458	29.4669
28.1801	24.6899	28.9071	11.4026	22.4942
24.7724	19.884	17.1947	25.2272	28.321
18.9812	20.6687	23.097	13.9237	30.9361
10.681	31.8235	17.35	19.1859	26.4427
20.9139	17.0474	22.0274	15.7711	25.0985
21.6479	16.9426	21.5087	16.5918	22.3716
30.4659	21.8561	26.7019	16.1633	19.7609
19.5696	26.8515	17.3447	20.0576	25.0093
22.4636	27.9235	20.5686	17.8327	41.616
24.6275	20.995	18.7162	40.7852	32.4257
17.6997	23.0755	16.0829	24.5977	28.6067
21.4762	16.6808	27.1282	29.616	24.7339
15.6827	35.8783	19.5717	17.0639	32.4252
27.14	33.5233	23.3366	26.4491	43.4715
26.4375	22.4484	30.3403	21.231	24.7907
23.5215	34.7178	25.5715	26.1536	25.1589
20.3457	22.0575	14.5468	22.1804	31.2825
23.5485	31.863	18.6572	26.2546	24.0703
18.6019	17.168	26.3197	30.8425	35.4096
16.5781	14.7483	15.2155	31.5124	20.9127
18.2198	20.9998	24.9189	21.0058	28.4619
16.0109	18.5015	23.3161	26.7542	27.2662
17.6135	20.5603	12.2402	19.5164	27.9141
18.008	24.2173	19.5752	14.9867	19.7465
25.7829	23.3555	22.5876	23.732	31.7659
16.1191	32.5315	24.1646	28.0798	24.1971
21.2673	36.4167	18.7399	20.7324	23.7442
17.7081	30.5236	23.7572	24.9727	24.5034
30.5947	24.0466	22.052	27.5553	21.1919
16.0759	17.0149	42.6559	28.7102	25.4606
22.7273	29.8282	21.9334	16.7949	19.4718
21.3735	25.5465	19.1739	15.1764	20.3742
26.4031	21.07	17.7014	24.1458	33.2663
32.0043	20.8614	15.306	22.9211	37.8538
17.4635	28.8964	28.005	23.013	29.7666
24.2122	40.9987	19.2189	17.1704	27.8518
18.8462	24.8272	27.4536	17.4892	40.5145
24.5384	25.1508	20.0122	26.0991	28.9493
16.4597	26.9236	28.2721	23.8103	15.0531
18.7137	18.1738	23.625	25.3811	26.6043
29.4932	21.5836	18.228	19.485	19.6733
28.5507	14.008	24.0423	23.3353	23.614
18.7575	18.833	19.8863	32.2779	38.8001
21.2361	24.4061	19.1518	18.4081	22.1634
17.9525	17.6061	19.4831	20.9937	26.0521
23.664	30.5581	16.2236	16.439	26.5627
24.4976	21.5223	21.4185	24.5713	14.7925
24.5344	19.0121	23.8376	17.8521	24.9287
15.7911	19.2017	23.5559	18.4981	21.0307
29.5325	24.9316	20.8012	20.4775	20.4878
24.7948	20.7033	26.4456	30.3468	28.5399
26.7193	30.7896	26.0522	20.3007	35.8928
15.8668	17.8483	22.2239	21.8566	23.6793
17.4186	18.9507	22.1491	17.5517	37.3904
21.2674	19.0968	28.8526	31.3845	26.0196
17.9961	19.9851	22.615	22.5537	22.682
24.3863	26.0577	30.7778	33.7792	22.2609
29.24	18.5092	22.7582	18.1526	18.0215
17.0876	16.9338	19.3193	19.2078	24.6315
33.2248	18.7573	18.0807	18.8124	27.3079
32.3714	23.5204	19.6874	15.7136	37.8003
18.128	31.7558	20.9565	19.4375	38.2541
33.2702	17.5781	44.5648	14.9718	26.5077
18.0023	19.9745	23.5202	17.5014	30.8475
21.1308	18.4629	14.5563	24.7458	18.835
29.3923	41.0699	16.2709	23.5991	22.0552
17.4336	32.6935	16.9519	15.7039	32.324
21.6649	17.8551	28.3618	16.9649	22.496
18.5522	26.6535	17.3367	17.1795	35.9126
26.8169	26.8814	34.0081	20.2326	19.7598
30.146	26.6917	17.1537	16.0699	20.4847
21.2681	30.9782	27.5035	29.714	31.6307
16.8269	29.1931	17.9705	23.6195	26.47
17.7152	26.7968	26.6198	25.0661	30.3991
24.1437	24.1966	27.2613	23.4029	26.0992
21.1335	19.997	31.5897	18.5382	33.8915
25.852	19.3357	26.0633	18.0601	27.369
22.5007	9.64794	18.0859	16.7597	28.2147
32.0906	46.9367	15.1607	13.8442	23.221
28.5511	18.0072	24.0124	13.9618	34.2322
15.3576	24.5678	15.3855	25.1762	18.3084
20.645	32.5898	18.695	25.4321	19.975
18.8461	16.1633	26.7583		41.7274

## Sheet: Fig. 3K
Source Data. Fig. 3K. Quantification of spirochete motility, for the strains in Fig. 3 panel J.
motility ring size (cm)
WT/pind	ΔflgV/pind	ΔflgV/pind+flgV	WT/p	WT/pcon ++flgV
1.5	0.9	1.3	1.4	0.8
1.3	0.9	1.4	1.3	0.8
1.5	0.9	1.5	1.4	0.8
1.4	1.3	1.4	1.2	0.8
1.4	0.9	1.4	1.3	0.8
1.4	0.9	1.4	1.4	0.8
1.4	0.9	1.5	1.2	0.8
1.4	1	1.4	1.2	0.8
1.5	0.9	1.5	1.2	0.9
1.5	1	1.5	1.2	0.9

## Sheet: Fig. 5I
Source Data. Fig. 5I. Quantification of flagellar basal bodies and filaments.
WT/pind		ΔflgV/pind		ΔflgV/pind+flgV
motors	filaments	motors	filaments	motors	filaments
7	7	9	7	8	8
8	8	7	5	9	9
8	8	7	5	7	7
8	8	7	5	8	8
7	7	6	6	9	9
8	8	7	7	10	10
11	11	8	7	6	6
8	8	7	6	7	7
8	8	8	7	9	9
9	9	9	8	9	9
7	7	9	8	9	9
8	8	9	8	9	10
10	10	7	7	9	9
10	10	9	8	8	8
9	9	8	6	9	9
8	8	6	6	8	8
9	9	8	7	10	10
6	6	8	8	8	8
9	9	8	8
7	7	8	7
8	8	7	5

## Sheet: Fig. 5J
Source Data. Fig. 5J. Quantification of flagellar basal bodies and filaments.
WT/p		WT/pcon ++flgV
motors	filaments	motors	filaments
11	11	6	6
10	10	6	4
9	9	6	6
10	10	7	2
11	11	7	3
9	9	7	2
10	10	7	2
7	7	8	3
7	7	7	6
10	10	9	8
10	10	9	5
10	10	10	4
8	8	9	5
9	9	9	2
8	8	10	5
8	8	7	3
9	9	9	5
10	10	9	6

## Sheet: Fig. 6B-E
Source Data. Fig. 6B-E. Ticks assayed for infectivity at each life-stage: (B) unfed larvae, (C) fed larvae, (D) unfed nymphs, and (E) fed nymphs.
Fig. 6B - unfed larvae
WT/p	ΔflgV/p	WT/pcon++flgV
23	1	10
4	3	2
2		4
Fig. 6C - fed larvae
WT/p	ΔflgV/p	WT/pcon++flgV
111000	50000	26900
90000	102000	13300
33000	101000	3500
93000	4100	27900
7700		27100
59000
Fig. 6D - unfed nymphs
WT/p	ΔflgV/p	WT/pcon++flgV
361	14	715
87	635	153
518	1560	1310
39	175	491
193		467
26		357
386		1080
61		7
519
58
Fig. 6E - fed nymphs
WT/p	ΔflgV/p	WT/pcon++flgV
83000	189000	11800
103000	299000	21000
328000	72000	46000
58000	1900	71000
50000		53
108000
404000
120000

## Sheet: Fig. 7B-D
Source Data. Fig. 7B-D. After the indicated times, the (B) skin inoculation site, (C) blood, and (D) distal tissues were assessed for spirochete infectivity and burden.
Fig. 7B - skin inoculation site
qPCR
1 h		3 d		7 d
WT (PA001)	ΔflgV (PA251)	WT (PA001)	ΔflgV (PA251)	WT (PA001)	ΔflgV (PA251)
223.9	75.47	1526.69	n.d.*	24177.7	7666.22
n.d.*	254.5	1560.67	34.98	79276.8	5261.99
1093.47	68.72	1802.58	145.45	33237.2	8767.49
n.d.*	126.19	1022.44	55.38	72888.9	4087.07
278.8	407.16	802	33.43	75643.1	1442.71
25.36	7.79	855.91	n.d.*	25866.6	6219.15
Fig. 7C - blood
CFU
DAY 6		DAY 7		DAY 8
WT (PA001)	ΔflgV (PA251)	WT (PA001)	ΔflgV (PA251)	WT (PA001)	ΔflgV (PA251)
1500	0	0	0	0	0
1300	0	240	40	0	0
1140	0	60	0	0	0
1440	0	140	0	0	0
1380	0	40	0	0	0
900	0	120	40	0	0
Fig. 7D - distal tissues
qPCR
DAY 14								DAY 21
skin inoculation site		ear		heart		joint		skin inoculation site		ear		heart		joint
WT (PA001)	ΔflgV (PA251)	WT (PA001)	ΔflgV (PA251)	WT (PA001)	ΔflgV (PA251)	WT (PA001)	ΔflgV (PA251)	WT (PA001)	ΔflgV (PA251)	WT (PA001)	ΔflgV (PA251)	WT (PA001)	ΔflgV (PA251)	WT (PA001)	ΔflgV (PA251)
398.97	99.08	4222.44	n.d.*	564.74	n.d.*	373.36	n.d.*	123.77	39.63	121	n.d.*	30.95	62.4	2503.67	360.95
541.63	49.69	1974.06	n.d.*	263.79	n.d.*	3403.34	n.d.*	224.32	390.5	124.06	n.d.*	53.4	4.72	308.23	2.31
66.61	n.d.*	736.42	n.d.*	322.16	n.d.*	134.03	n.d.*	719.24	29.17	17.57	n.d.*	69.89	n.d.*	704.26	n.d.*
1008.46	n.d.*	1158.21	n.d.*	1943.85	n.d.*	764.42	n.d.*	305.62	n.d.*	n.d.*	n.d.*	13.89	27.35	203.14	14.94
520.15	n.d.*	1018.42	n.d.*	210.51	n.d.*	275.49	n.d.*	71.88	n.d.*	128.04	n.d.*	4	n.d.*	320.17	n.d.*
389.01	n.d.*	1065.77	n.d.*	232.12	195.99	727.74	n.d.*	127.89	510.11	263.68	n.d.*	117.07	2.77	248.44	n.d.*
*n.d. = not detected

## Sheet: Fig. 7E-F
Source Data. Fig. 7E-F. After the indicated times, the (E) skin inoculation site and (F) blood were assessed for spirochete infectivity and burden.
Fig. 7E - skin inoculation site
qPCR
1 h		7 d
WT/p (PA023)	WT/pcon++flgV (PA267)	WT/p (PA023)	WT/pcon++flgV (PA267)
3.8	49.24	3224.63	n.d.*
n.d.*	n.d.*	9617.61	n.d.*
n.d.*	n.d.*	7443.44	n.d.*
73.49	n.d.*	4526.9	n.d.*
53.42	n.d.*	11454	n.d.*
n.d.*	n.d.*	9829.21	n.d.*
*n.d. = not detected
Fig. 7F - blood
CFU
DAY 6		DAY 7		DAY 8
WT/p (PA023)	WT/pcon++flgV (PA267)	WT/p (PA023)	WT/pcon++flgV (PA267)	WT/p (PA023)	WT/pcon++flgV (PA267)
660	0	2500	0	20	0
2320	0	4060	0	0	0
1060	0	1540	0	20	0
1780	0	980	0	40	0
1320	0	940	0	120	0
2580	0	1300	0	500	0

## Sheet: Fig. S1A
Source Data. Fig. S1A. Growth curve of bb028-3XFLAG (PA007) and WT (PA003) B. burgdorferi.
time (h)	cell density (cells/ml)
	WT			WT bb0268-3XFLAG
0	100000	100000	100000	100000	100000	100000
20	650000	400000	400000	600000	1150000	900000
44	8500000	7500000	9500000	12500000	8000000	9000000
71	60000000	60000000	70000000	60000000	105000000	50000000
93.5	248000000	218000000	293000000	195000000	240000000	225000000
119	308000000	233000000	300000000	345000000	353000000	255000000

## Sheet: Fig. S4A
Source Data. Fig. S4A. Growth curve of Δhfq E. coli expressing bb0268.
time (m)	cell density (OD600)
	WT/p			Δhfq/p			Δhfq/pcon+hfq			Δhfq/pcon+bb0268
0	0.05	0.05	0.05	0.05	0.05	0.05	0.05	0.05	0.05	0.05	0.05	0.05
60	0.056	0.055	0.054	0.055	0.049	0.049	0.073	0.063	0.059	0.047	0.046	0.049
120	0.072	0.071	0.073	0.091	0.067	0.064	0.176	0.104	0.098	0.048	0.047	0.047
180	0.13	0.127	0.133	0.166	0.094	0.091	0.427	0.262	0.218	0.049	0.05	0.05
240	0.401	0.376	0.396	0.249	0.155	0.145	0.743	0.535	0.488	0.061	0.06	0.056
300	1.008	0.93	1.017	0.326	0.244	0.247	1.105	0.966	0.914	0.101	0.095	0.083
360	2.48	2.33	2.51	0.55	0.41	0.41	1.92	1.77	1.74	0.32	0.34	0.24
420	3.43	3.31	3.43	0.78	0.71	0.67	2.41	2.29	2.24	0.89	0.78	0.65
480	4.09	4	4.12	0.94	0.88	0.85	2.59	2.56	2.48	1.26	1.25	1.1
540	4.32	4.33	4.38	1.21	1.1	1.12	2.81	2.75	2.68	1.99	1.95	1.7
600	4.46	4.38	4.45	1.52	1.52	1.49	2.92	2.89	2.79	2.52	2.5	2.42
660	4.45	4.43	4.43	1.72	1.68	1.7	2.85	2.9	2.75	2.88	2.89	2.77
720	4.23	4.27	4.3	1.74	1.73	1.72	2.85	2.9	2.73	3	3.09	2.95
780	4.31	4.15	4.32	1.89	1.87	1.88	2.77	2.85	2.7	3.09	3.13	3.03

[truncated: 3 more sheets: Fig. S4D, Fig. S4F, Fig. S4G]
